# Supplementary material for: Pix Proteins and the Evolution of Centrioles
Source: PLoS One. 2008 Nov 20;3(11):e3778. doi: 10.1371/journal.pone.0003778 (PMC2582488; doi:10.1371/journal.pone.0003778)
Supplement: Table S1 — Survey across eukaryotes of centrioles, cilia, flagellum-specific β-tubulin and Pix homologues. Deuterostomia (white), Ecdysozoa (blue), Lophotrochozoa (grey), Cnidaria (yellow), Fungi (pink), plants and protistan sister groups (green), other protists (purple). Column 3, taxonomic groups are from the NCBI taxonomic database. The β-tubulin cilia/flagellum C-terminal domain was sought in genomes using BLAST with the Drosophila sequence (EGEFDED; the human sequence is EGEFDEE and consensus is EGEF+3 acidic residues[19]). The absence of this protein from the puffer fish genome is unlikely to be real. Column 8, Pix homologues were sought in genomes by BLAST with the Xenopus Pix2 sequence. The diagnostic feature of the Pix proteins was taken to be seven WD40 repeats plus homology in a coiled coil region in the C-terminus. The proteins were re-BLASTed again and their closest relatives were known Pix genes. The presence of the C-terminal coiled-coil region was confirmed using the program COILS (http://www.ch.embnet.org/software/COILS_form.html). The number of Pix homologues in genomes is shown in brackets. The similarity of Pix homologues is represented by a BLAST similarity score with the Xenopus Pix2 sequence. (0.03 MB XLS) [file pone.0003778.s001.xls]

## Sheet: Sheet1
1.Species	2. Common name	3. Taxonomic Groups	4. Presence of centrioles	5. Presence of motile cilia/flagella	6. Presence of monocilia	7. Presence of beta-tubulin with cilia-specific C-terminal doman	8. Presence of Pix-like homologue	9. Pariwise BLAST vs xPix2	10. Notes
Xenopus spp	African clawed toad	Vertebrata/Chordata/Deuterostomia	Standard triple tubule	Y	Y	Y	Y(2)
Homo sapiens	Human	Vertebrata/Chordata/Deuterostomia	Standard triple tubule	Y	Y	Y	Y(2)	Pix1 8e-160 Pix2 2e-163
Danio rerio	Zebrafish	Vertebrata/Chordata/Deuterostomia	Standard triple tubule	Y	Y	Y	Y(2)
Takifugu rubripes	Puffer fish	Vertebrata/Chordata/Deuterostomia	Standard triple tubule	Y	Y	N	Y(2)
Branchiostoma floridae	Amphioxus/lancelet	Protochordata/Chordata/Deuterostomia	Standard triple tubule	Y	Y	Y	Y(1)	1e-163
Ciona intestinalis	Sea squirt	Urochordata/Chordata/Deuterostomia	Standard triple tubule	Y	Y	Y	Y(1)	5e-135
Strongylocentrotus purpuratua	Purple sea urchin	Echinoidea/Echinodermata/Deuterostomia	Standard triple tubule	Y	Y	Y	Y(1)	5e-121	Sequence edited to remove internal dehydrogenase enzyme in gene model
Drosophila melanogaster	Fruit fly	Diptera/Insecta/Arthropoda/Ecdysozoa	Double tubules (Sperm have triplets. Embryos have singlets and doublets)	Y	Y	Y	Y(1) diverged in C-terminal domain	1e-78
Anopheles gambiae	Mosquito	Diptera/Insecta/Arthropoda/Ecdysozoa	?	Y	Y	N	Y(1)	3e-85
Apis melifera	Honey bee	Hymenoptera/Insecta/Arthropoda/Ecdysozoa	Double tubules	Y	Y	Y	Y(1)	6e-100
Bombyx mori	Silk moth	Lepidoptera/Insecta/Arthropoda/Ecdysozoa	Present	Y	Y	N	N?
Daphnia pulex	Water flea	Crustacea/Arthropoda/Ecdysozoa	Standard triple tubule.	N	Y	N	Y(1)	e-94
Caenorhabditis elegans	Nematode worm	Nematoda/Ecdysozoa	Singlet tubules	N	Y [9(1) and (2) in same cilium]	N	N	N/A
Brugia malayi	Filarial worm	Nematoda/Ecdysozoa	Singlet tubules	N	Y	N	N	N/A
Capitella sp. I	Polychaete/ribbon worm	Annelida/Lophotrochozoa	Standard triple tubule	Y	Y	Y	Y(1)	1e-156
Helobdella robusta	Leech	Annelida/Lophotrochozoa	Standard triple tubule	Y	Y	Y	Y(1)	7e-142
Lottia gigantea	Owl limpet	Mollusca/Lophotrochozoa	Standard triple tubule	Y	Y		Y(?1)	4e-151
Nematostella vectensis	Star anemone	Anthozoa/Cnidaria	Standard triple tubule	Y	Y	Y	Y(1)	2e-161
Hydra magnapapillata	Hydra	Hydrozoa/Cnidaria	Standard triple tubule (Cnidaria)	Y	?	N	Y(1)	2e-148
Trichoplax adhaerens	Placozoan	Placozoa	Present?	Y	?	Y	Y(1)	1e-103
Saccharomyces cerevissiae	Baker's yeast	Ascomycota/Fungi	None	N	N	N	N	N/A
Laccaria bicolor	Bicoloured deceiver fungus	Basidiomycota/Fungi	None	N	N	N	N	N/A
Aspergillus niger	Mold	Ascomycota/Fungi	None	N	N	N	N	N/A
Batrachochytrium dendrobatidis	Chytrid fungus infecting amphibians	Chytridiomycota/Fungi	Present	Y	N	Y	Y(1)	5e-105
Populus trichocarpa	Poplar	Spermatophyta/Viridiplantae	None	N	N	N	N	N/A
Arabidopsis thaliana	Thale cress	Spermatophyta/Viridiplantae	None	N	N	N	N	N/A
Selaginella moellendorffii	Spikemoss/Clubmoss	Viridiplantae/Lycopodiophyta/ Selaginellaceae/Viridiplantae	Yes	Yes (9+2)	N	Y	N	N/A	Flagellated zoospores
Physcomitrella patens	Moss	Bryophyta/Viridiplantae	Yes	Y	N	Y	Y(1)	8e-82	In the JGI model the coiled coil region is not included in the predicted region, but exists in the contig.
Chlamydomonas reinhardtii	Unicellular alga	Chlorophyceae/Viridiplantae	Yes Triplets	Y	N	Y	Y(1)**	9e-114	3e-99 to xPix1. Called POC1 in centriole proteome
Volvox carteri	Simple colonial protist	Chlorophyceae/Viridiplantae	Present	Y	N	Y	Y(1)	4e-112
Chlorella sp.	Non-motile green alga	Chlorophyceae/Viridiplantae	Yes Triplets	N	N	Y	Y(1)	8e-86
Ostreococcus lucimarinus	Sister group plant	Prasinophyceae/Viridiplantae	?	N	N	N	N	N/A
Micromonas sp.	Micro "alga" protist	Chlorophyceae/Viridiplantae	Yes	Y (9+2)	N	Y	Y(1)	2e-91
Dictyostelium discoideum	Cellular slime mould	Eukaryota; Mycetozoa; Dictyosteliida	None	N	N	N	N	N/A
Paramecium tetraurelia	Slipper animal	Alveolata/Ciliophora	Standard triple tubule	Y	N	Y	Y(1)	6e-82
Tetrahymena thermophila	Ciliate	Alveolata/Ciliophora	Standard triple tubule	Y	N	Y	Y(1)	5e-81	Present in the basal body proteome - Poc1
Monosiga brevicollis	Collar flagellate	Choanoflagellida	Standard triple tubule	Y	N	Y	Y(1)	1e-116
Naegleria gruberi	Amoeboflagellate	Heterolobosea/ Schizopyrenida	Present in flagellates, not amoebae. Triplet)	Y (9+2)	N	Y	Y(1)	3e-90	Gene model probably misses C-terminus nd it is in the next gene model.
Toxoplasma gondii	Cat toxoplasma	Apicomplexa/ Sarcocystidae	Singlet tubules 9+1	Yes - no IFT genes	N	Y	N	N/A
Plasmodium falciparum.	Malaria parasite	Apicomplexa/ Haemosporida	Present	Yes - no IFT genes	N	Y	N	N/A
Entamoeba	Amoeba	Sarcomastigophora/Amoebida	None	N	N	N	N	N/A
Thalassiosira pseudonana	Centric Diatom	Stramenopiles/Bacillariophyta	Present	Yes, in sperm (9+0; no IFT-A genes	N	Y	N	N/A
Phaeodactylum tricornutum	Raphid Pennate Diatom	Stramenopiles/Bacillariophyta	?	No	N	N	N	N/A
Aureococcus anophagefferens	Algal bloom	Stramenopiles; Pelagophyceae	?	Unknown. But other Pelagohyceae have flaggellated zoospores (Chrysonephos, or basal bodies Pelagococcus).	N	Y	Y(1)	7e-77
Phytophthora sojae		Stramenopiles; Oomycetes	Present	Yes	N	Y	Y(1)	6e-84
Phytophthora ramorum	Sudden oak disease	Stramenopiles; Oomycetes	Presents	Yes	N	Y	Y(1)	2e-87
Emiliania huxleyi	Coccolithophore	Haptophyceae; Isochrysidales; Noelaerhabdaceae	?	Yes	N	Y	Y(1)	3e-79
Species	Common name	Taxonomic Groups	Centrioles	Motile cilia/flagella	Monocilia	beta-tubulin cilia C-terminal doman	Pix-like homologue	BLASTs vs xPix2
						D. melanogaster EGEFDED Human EGEFDEE Consensus EGEF(3 acidic aa)
